# Supplementary material for: A comparative analyses of lipid ratios representing desaturase enzyme activity between preterm and term infants within the first ten weeks of life
Source: Lipids Health Dis. 2023 Aug 23;22:133. doi: 10.1186/s12944-023-01862-8 (PMC10463436; doi:10.1186/s12944-023-01862-8)
Supplement: Supplementary file 1 — Supplementary Material 1 [file 12944_2023_1862_MOESM1_ESM.xlsx]

## Sheet: SUPPLEMENTARY FILE
SUPPLEMENTARY FILE
TABLE A: Lipids with their normalised concentrations to estimate indirect desaturase enzyme activity
	Delta 9 desaturase		Delta 5 Desaturase (PC)		Delta 5 Desaturase (PC)		Delta 6 Desaturase (PC)		Delta 6 Desaturase (TG)
Class ID	PC_32:0_[M+H]1+	PC_32:1_[M+H]1+	PC_38:3_[M+H]1+	PC_38:4_[M+H]1+	PC_36:3_[M+H]1+ / PE_39:3_[M+H]1+ / PA_41:4_[M+NH4]1+	PC_36:4_[M+H]1+ / PE_39:4_[M+H]1+ / PA_41:5_[M+NH4]1+	PC_36:2_[M+H]1+	PC_36:3_[M+H]1+	TG_52:2_[M+NH4]1+	TG_52:3_[M+NH4]1+
PAT	0.0389619	0.024145	0.00905581	0.0431255	0.03081	0.0991714	0.0252938	0.03081	0.00888221	0.00433177
PAT	0.0378521	0.016045	0.00656808	0.0129541	0.0396835	0.0282762	0.0955724	0.0396835	0.0165824	0.014293
PEF	0.0475553	0.0467258	0.00891397	0.0123884	0.0364407	0.0241614	0.0699032	0.0364407	0.0205765	0.00938329
PEF	0.0274066	0.0129853	0.00416848	0.0147379	0.0278378	0.0335868	0.0549661	0.0278378	0.0118785	0.00702501
PEF	0.0262389	0.0128522	0.00663379	0.0194862	0.0333129	0.0413924	0.0677347	0.0333129	0.0168072	0.00965281
PEF	0.0290247	0.0122863	0.00561819	0.0156954	0.0258246	0.0299624	0.059174	0.0258246	0.0257789	0.0213747
PEF	0.0265682	0.0110184	0.00836836	0.0274401	0.0409949	0.057308	0.0619471	0.0409949	0.0102301	0.00835446
PAT	0.0250215	0.00338954	0.0034666	0.0199174	0.0251561	0.029268	0.0804309	0.0251561	0.00794738	0.00744943
PAT	0.050017	0.00911572	0.00348615	0.0132338	0.0278646	0.0307075	0.0603189	0.0278646	0.0057426	0.00580809
PAT	0.0247693	0.00537321	0.00486445	0.0194609	0.0345862	0.0353075	0.0887979	0.0345862	0.0143686	0.00998471
PEF	0.0236115	0.00364606	0.00604871	0.0323095	0.034868	0.0625875	0.0920859	0.034868	0.0128933	0.0113335
PAT	0.0241831	0.0152303	0.0109253	0.0254404	0.0408177	0.0544368	0.0734358	0.0408177	0.00850358	0.00454387
PEF	0.033269	0.0111688	0.013985	0.0337397	0.0457372	0.0676629	0.101629	0.0457372	0.00293132	0.000895001
PEF	0.0353895	0.00617155	0.00766372	0.0226041	0.0354044	0.0356067	0.0812589	0.0354044	0.017005	0.0130767
PEF	0.0328091	0.00939057	0.00663456	0.0239018	0.0354975	0.0399566	0.0897804	0.0354975	0.0104372	0.00555252
PAT	0.0322307	0.0057208	0.0065196	0.0291966	0.0390328	0.0469892	0.100202	0.0390328	0.0117421	0.00797336
PEF	0.0281	0.0115013	0.0141313	0.0339502	0.0494057	0.0597258	0.0972012	0.0494057	0.00578035	0.00475416
PEF	0.0262867	0.0144963	0.00916544	0.0205521	0.0521543	0.0341081	0.102091	0.0521543	0.0189304	0.0197569
PEF	0.0310342	0.00487832	0.00877127	0.0287851	0.0395625	0.0470271	0.0854163	0.0395625	0.00500866	0.0044999
PAT	0.0245599	0.00386951	0.00578851	0.01865	0.0327536	0.0308377	0.0873003	0.0327536	0.010025	0.00822168
PAT	0.019955	0.00399399	0.00652539	0.0236829	0.029295	0.0390169	0.0660052	0.029295	0.017041	0.0152668
PEF	0.0242483	0.0127838	0.0101234	0.0262835	0.0454559	0.0561469	0.0720589	0.0454559	0.0138004	0.00906355
PAT	0.0520134	0.0154404	0.0113381	0.0289502	0.0611925	0.0780563	0.121837	0.0611925	0.00200067	0.00143728
PEF	0.0293375	0.011497	0.0096915	0.0185498	0.040472	0.0343414	0.0744155	0.040472	0.00838767	0.00571547
PEF	0.0352692	0.0149706	0.00984996	0.0232716	0.0454554	0.0464708	0.0726492	0.0454554	0.00444332	0.00333962
PAT	0.0255486	0.00336331	0.00411417	0.0189542	0.0282497	0.0290733	0.105314	0.0282497	0.0118904	0.0113479
PAT	0.0360813	0.0206073	0.00989274	0.0181554	0.0507622	0.0411507	0.0986196	0.0507622	0.012146	0.00995658
PEF	0.0343858	0.0102037	0.00384043	0.0110912	0.0304996	0.0263052	0.0634022	0.0304996	0.0212977	0.0144678
PEF	0.028827	0.0137608	0.0137678	0.0285586	0.0516405	0.0491965	0.0850999	0.0516405	0.0137319	0.00838876
PAT	0.0317333	0.00687067	0.00842666	0.0214505	0.0348791	0.0369637	0.0847288	0.0348791	0.0115356	0.00853591
PEF	0.0329519	0.00643678	0.00607019	0.0163117	0.0270518	0.0342305	0.0511467	0.0270518	0.0103698	0.00710538
PAT	0.0280808	0.00366646	0.00774014	0.0321382	0.0378797	0.055232	0.0864436	0.0378797	0.00884168	0.00580081
PEF	0.039644	0.00891109	0.0100841	0.0263751	0.0488408	0.0460159	0.0987595	0.0488408	0.00606779	0.00548026
PEF	0.0299041	0.0130557	0.00914833	0.0233699	0.0486075	0.0527375	0.0710367	0.0486075	0.0219359	0.0195715
PAT	0.0182591	0.00454083	0.00749637	0.025394	0.0448618	0.0400338	0.118045	0.0448618	0.0120261	0.00812981
PEF	0.0330765	0.0029321	0.00793773	0.0214619	0.042449	0.0387232	0.107576	0.042449	0.00917832	0.00514313
PEF	0.0344527	0.0098225	0.00736002	0.0234037	0.0379684	0.0389517	0.079378	0.0379684	0.0190254	0.0151857
PAT	0.0223912	0.00379288	0.00594746	0.026127	0.036093	0.0525046	0.0782382	0.036093	0.0126337	0.0130056
PEF	0.0275796	0.00765965	0.00780931	0.0228557	0.0416784	0.047506	0.0686229	0.0416784	0.00715294	0.00419018
PEF	0.0269473	0.0145723	0.00987627	0.0242554	0.0416237	0.044345	0.0736173	0.0416237	0.0100634	0.00725605
PAT	0.0284776	0.0156451	0.00728484	0.0174181	0.0242806	0.0262633	0.0665938	0.0242806	0.00957095	0.00895943
PEF	0.0229826	0.0124852	0.0169241	0.0269436	0.0502442	0.0408279	0.105294	0.0502442	0.0114867	0.00775999
PEF	0.0317943	0.0159932	0.00963081	0.021496	0.0398793	0.0400766	0.0633858	0.0398793	0.0144114	0.00726328
PAT	0.0216164	0.00373521	0.0124001	0.0351257	0.04059	0.0517351	0.113172	0.04059	0.0234792	0.013952
PEF	0.0232931	0.00694619	0.00896333	0.0563569	0.0518361	0.104147	0.110769	0.0518361	0.0106485	0.0064499
PAT	0.0194233	0.00613416	0.00775394	0.0239328	0.0426627	0.0427231	0.116212	0.0426627	0.00804766	0.00776338
PEF	0.0203431	0.00861712	0.00546981	0.0240554	0.0409443	0.06081	0.0587602	0.0409443	0.0170997	0.0114309
PAT	0.0230429	0.00458587	0.00881199	0.0260231	0.0382718	0.0365071	0.111105	0.0382718	0.00575166	0.00471154
PEF	0.0384502	0.0150986	0.0140045	0.030435	0.0492192	0.0534046	0.0991994	0.0492192	0.00637056	0.00620382
PEF	0.0267256	0.0161035	0.0107625	0.0298229	0.0364042	0.0589163	0.0626341	0.0364042	0.00711782	0.00562617
PAT	0.0418686	0.0106181	0.00583144	0.0177049	0.0285023	0.0367449	0.0641853	0.0285023	0.0080423	0.00624869
PEF	0.0235113	0.0193481	0.0107163	0.0235089	0.0418843	0.0477301	0.0786296	0.0418843	0.0092927	0.00593845
PEF	0.0232091	0.012972	0.00603625	0.0243827	0.0319761	0.04276	0.0656242	0.0319761	0.00838187	0.00902467
PAT	0.0435264	0.0195453	0.0138599	0.0205902	0.0481618	0.0322965	0.0748923	0.0481618	0.0204697	0.0141698
PAT	0.0277496	0.00932619	0.0104193	0.0309963	0.0505084	0.0543808	0.0912704	0.0505084	0.0143424	0.0107479
PEF	0.0304468	0.0409634	0.00851468	0.0264764	0.0440192	0.0604937	0.0359803	0.0440192	0.0151048	0.0115812
PEF	0.023606	0.0157664	0.0140766	0.0596915	0.0526179	0.110685	0.0704504	0.0526179	0.0143254	0.00936319
PEF	0.0231125	0.0183402	0.0101969	0.0263111	0.042376	0.0536076	0.0771853	0.042376	0.0243596	0.0205122
PAT	0.0201972	0.008249	0.0099903	0.0269873	0.0497104	0.0449027	0.121639	0.0497104	0.015058	0.0103467
PAT	0.0255258	0.00803235	0.0088925	0.0251258	0.0416904	0.0411994	0.087267	0.0416904	0.0310608	0.0207719
PEF	0.0218701	0.0120858	0.0116422	0.0320212	0.0433757	0.0651245	0.073987	0.0433757	0.0154865	0.0118929
PEF	0.0362565	0.0151315	0.00911673	0.0175312	0.045553	0.0302409	0.0802658	0.045553	0.0118422	0.00866352
PEF	0.0579226	0.00370088	0.00232421	0.0222512	0.0354831	0.0495853	0.0883262	0.0354831	0.0024302	0.00120473
PEF	0.0326076	0.0114083	0.00748767	0.0231134	0.0373412	0.0420862	0.0758934	0.0373412	0.0148602	0.0126672
PEF	0.0352326	0.0134953	0.00872431	0.0244768	0.050045	0.0526964	0.0683833	0.050045	0.00529823	0.00359737
PEF	0.0420263	0.0147214	0.00939685	0.0195097	0.0373203	0.0334321	0.0810245	0.0373203	0.00449269	0.00314388
PAT	0.0211101	0.00828689	0.00872096	0.0202543	0.0461409	0.0412273	0.0832038	0.0461409	0.00974393	0.010581
PEF	0.0242989	0.01036	0.0118553	0.0294049	0.0460987	0.0529996	0.0815052	0.0460987	0.00920393	0.00611669
PAT	0.0313384	0.0124104	0.0098914	0.0247596	0.0478626	0.048926	0.0807048	0.0478626	0.0111719	0.00785091
PAT	0.0182791	0.0062386	0.00963341	0.038248	0.035351	0.0643529	0.0891532	0.035351	0.0100138	0.00887443
PEF	0.0151935	0.00688307	0.00829412	0.0300374	0.0317419	0.0595971	0.0616957	0.0317419	0.0173542	0.0138448
PAT	0.0269416	0.00819122	0.0100202	0.0258887	0.0436209	0.043034	0.108997	0.0436209	0.0173488	0.0116758
PEF	0.0271367	0.0119088	0.00766792	0.0265808	0.0341605	0.0526206	0.0684031	0.0341605	0.0147826	0.0124504
PAT	0.0259931	0.0064964	0.010059	0.0233369	0.0447702	0.0348452	0.10531	0.0447702	0.0108139	0.00622065
PEF	0.0272115	0.0125561	0.0162431	0.0372861	0.0527261	0.0636517	0.0897504	0.0527261	0.00808399	0.00392961
PAT	0.0239972	0.00718784	0.00675863	0.0258218	0.0350995	0.0440081	0.0702537	0.0350995	0.0123679	0.0130122
PEF	0.0254775	0.0106835	0.00726251	0.0219744	0.0371228	0.0406218	0.0783811	0.0371228	0.00920165	0.00804378
PEF	0.0220289	0.0074789	0.00477752	0.0271197	0.0326884	0.044872	0.0715431	0.0326884	0.00591852	0.00594945
PEF	0.0306785	0.0129823	0.00761776	0.0258053	0.0368548	0.0609632	0.0628408	0.0368548	0.0122833	0.00891274
PAT	0.0392276	0.0102431	0.0057877	0.0169367	0.0433788	0.0328074	0.114616	0.0433788	0.00548429	0.00821077
PEF	0.032149	0.0093027	0.00707428	0.024678	0.0392141	0.0505075	0.0678834	0.0392141	0.00603286	0.00489828
PEF	0.0372244	0.0119704	0.00744897	0.0237873	0.0411485	0.0534405	0.0696212	0.0411485	0.00865484	0.00986312
PEF	0.0335062	0.010439	0.00735912	0.0262882	0.0352214	0.0510302	0.0776855	0.0352214	0.00753723	0.00433079
PEF	0.0358434	0.017681	0.0104419	0.0252978	0.0372662	0.0444349	0.0658294	0.0372662	0.0107932	0.00981863
PEF	0.0187406	0.0112487	0.0113405	0.0390924	0.0395993	0.0709777	0.0835402	0.0395993	0.0081543	0.00394773
PAT	0.0241156	0.0190891	0.0161039	0.0246254	0.0612935	0.038957	0.102219	0.0612935	0.0153079	0.0180647
PEF	0.0235001	0.0145582	0.0134999	0.0242931	0.0491288	0.0461173	0.0851818	0.0491288	0.00879131	0.00525738
PEF	0.0396522	0.0320291	0.0108943	0.0247951	0.0512374	0.0414125	0.118012	0.0512374	0.014232	0.0120748
PAT	0.0331669	0.0149745	0.00951397	0.0278723	0.0417203	0.044738	0.113563	0.0417203	0.0173502	0.0170118
PEF	0.0202375	0.0104566	0.0112364	0.0246366	0.0432967	0.0477805	0.072739	0.0432967	0.0219403	0.0154913
PEF	0.0240152	0.00958932	0.0117605	0.0217622	0.0470286	0.0351517	0.113227	0.0470286	0.015001	0.00997556
PEF	0.0293061	0.0147884	0.00453509	0.0197088	0.0254812	0.0347521	0.0608149	0.0254812	0.0198839	0.0163285
PEF	0.0223565	0.0149237	0.0111577	0.0321395	0.0436653	0.0614763	0.0740948	0.0436653	0.0134354	0.00882603
PEF	0.0257669	0.00784187	0.00519977	0.0244615	0.0293175	0.0456761	0.0816322	0.0293175	0.0153951	0.0124063
PEF	0.0182652	0.00700951	0.014389	0.0303207	0.0477112	0.0446463	0.0930639	0.0477112	0.014969	0.00981204
PEF	0.0332228	0.0104843	0.008516	0.0236836	0.0404806	0.0416267	0.0810617	0.0404806	0.0124101	0.00875151
PAT	0.0212395	0.00821411	0.00770581	0.0203415	0.0416151	0.0345708	0.0933418	0.0416151	0.0194743	0.0171506
PEF	0.023975	0.00564576	0.00959475	0.029276	0.0392184	0.0504562	0.0856853	0.0392184	0.0140255	0.0135253
PEF	0.0289934	0.0108353	0.00935341	0.0285725	0.0392631	0.0579726	0.0654919	0.0392631	0.00483137	0.00326986
PEF	0.0142545	0.000806634	0.00633934	0.0212596	0.0266829	0.0501817	0.0611643	0.0266829	0.0115433	0.00915598
PEF	0.025608	0.00881459	0.00905552	0.0275446	0.0398206	0.0465843	0.086095	0.0398206	0.0152574	0.00966675
PAT	0.0120541	0.00390489	0.00660774	0.0212307	0.0331372	0.0364365	0.0712415	0.0331372	0.0208797	0.0194627
PEF	0.0211708	0.00932575	0.00927042	0.0215142	0.0456971	0.0386049	0.0766429	0.0456971	0.0176846	0.00964429
PAT	0.0170465	0.00363867	0.00716526	0.0298651	0.0317803	0.0437279	0.0926351	0.0317803	0.0661554	0.0463483
PEF	0.0213842	0.00575628	0.00634502	0.0295596	0.0321219	0.0442748	0.0927793	0.0321219	0.0141935	0.00905963
PAT	0.0209241	0.00502908	0.00904417	0.0273688	0.0366491	0.0387588	0.110931	0.0366491	0.00708605	0.00653634
PEF	0.0336424	0.00800144	0.00817374	0.0270538	0.0315856	0.0448895	0.0695725	0.0315856	0.00718992	0.00345649
TAB	0.0266053	0.00616109	0.00590406	0.0426745	0.040581	0.0874595	0.0678586	0.040581	0.000124037	0
T6W	0.0196743	0.000974147	0.00930369	0.0518557	0.0520344	0.0836392	0.121911	0.0520344	0.000200805	0
T6W	0.0163662	0.00492011	0.00890866	0.0315512	0.046608	0.0605182	0.117378	0.046608	0.00274293	0.00174252
TAB	0.0259923	0.00894228	0.00610858	0.0417055	0.0401026	0.0885373	0.0634395	0.0401026	0.00081448	0.000125443
T2W	0.0256723	0.00720124	0.00642977	0.0410573	0.0432961	0.0726219	0.0904742	0.0432961	0.000443707	0.000248067
TAB	0.0352292	0.00768043	0.00596384	0.0250113	0.0350435	0.0601123	0.0544486	0.0350435	0.00449789	0.00292172
T2W	0.0238179	0.00558049	0.00805445	0.0327487	0.0361122	0.0584381	0.0755287	0.0361122	0.00725028	0.00571859
T6W	0.0137239	0.000969655	0.0059224	0.0413442	0.0398294	0.0662519	0.102964	0.0398294	0.00756842	0.00496182
T6W	0.0185677	0.00218793	0.0100103	0.0392417	0.0498959	0.0551712	0.122775	0.0498959	0.0051505	0.00375688
TAB	0.0235021	0.0155141	0.00567109	0.0303308	0.0364374	0.0904366	0.0636966	0.0364374	0.0105337	0.00538511
T2W	0.0201481	0.010425	0.00997584	0.0334993	0.0575039	0.0655505	0.0934062	0.0575039	0.000836451	0.000175223
T6W	0.00405413	0.0026059	0.00454886	0.0108834	0.0247565	0.0222457	0.0447834	0.0247565	0.0122111	0.00588614
T2W	0.0169403	0.00471051	0.0160086	0.0324527	0.0533891	0.0515346	0.104274	0.0533891	0.00773511	0.00272711
TAB	0.0265095	0.0122896	0.00361089	0.032909	0.0279014	0.0866087	0.0567647	0.0279014	0.0190064	0.00553788
TAB	0.0213334	0.0194342	0.00851661	0.0337296	0.0389921	0.102863	0.0385304	0.0389921	0.0168152	0.00358605
T6W	0.0126721	0.00332616	0.0100704	0.0386129	0.038153	0.0558726	0.115174	0.038153	0.00981061	0.00714145
T2W	0.0190519	0.00463422	0.00804991	0.0326442	0.0312626	0.0507475	0.0902064	0.0312626	0.00820237	0.00308324
T6W	0.0174973	0.00450451	0.0139511	0.0412461	0.0472087	0.0591904	0.123657	0.0472087	0.000728033	0
TAB	0.0325543	0.0202449	0.00324612	0.0416593	0.0281812	0.117977	0.0401746	0.0281812	0.000363315	0
T2W	0.0252901	0.00752707	0.00914986	0.0292369	0.0389962	0.0532848	0.0768632	0.0389962	0.0098079	0.00435603
TAB	0.030499	0.0207631	0.00676936	0.052488	0.0286321	0.125071	0.0400035	0.0286321	0.0118036	0.00301705
T6W	0.0220986	0.00289066	0.0101199	0.0342574	0.0461217	0.0516524	0.129132	0.0461217	0.00440206	0.00200519
TAB	0.038414	0.0147739	0.00216224	0.0519807	0.0264553	0.1217	0.0443296	0.0264553	0.00228513	0
T2W	0.0230233	0.00600898	0.00825422	0.0422682	0.0398348	0.0638878	0.0963448	0.0398348	0.0044935	0.00148216
TAB	0.0123596	0.00695009	0.00437249	0.0130399	0.0323571	0.0301156	0.0870697	0.0323571	0.0123108	0.00684607
TAB	0.0258844	0.0162281	0.00899253	0.0389111	0.0324717	0.0946391	0.0428584	0.0324717	0.0153245	0.00494503
T6W	0.0155153	0.00392533	0.00691639	0.0261862	0.0356769	0.0436801	0.0982064	0.0356769	0.00941168	0.00644464
T6W	0.0261186	0.0142319	0.00512201	0.0207842	0.0334173	0.0510287	0.0620153	0.0334173	0.00533831	0.000989424
T2W	0.021921	0.00189739	0.0086417	0.0293781	0.0406658	0.0478871	0.100498	0.0406658	0.0106658	0.00441776
TAB	0.00146305	0.000235781	0.00224923	0.00858783	0.0218165	0.0186521	0.0368252	0.0218165	0.0120448	0.00558721
T2W	0.0243312	0.00775655	0.017782	0.0383787	0.055171	0.059645	0.121597	0.055171	0.00054961	0
TAB	0.0179728	0.00214752	0.00809634	0.0340224	0.0358541	0.0512148	0.102045	0.0358541	0.00489841	0.00201352
T2W	0.0234223	0.00504939	0.00902781	0.0391183	0.0384589	0.0715522	0.0845146	0.0384589	0.0105885	0.00489255
T6W	0.0204007	0.0055376	0.0084592	0.033426	0.0396711	0.052425	0.108988	0.0396711	0.00430052	0.0015018
T2W	0.0237544	0.00634357	0.0127334	0.0348664	0.0398764	0.0517838	0.0760785	0.0398764	0.00286871	9.5188e-05
T6W	0.0152992	0.00669406	0.0145179	0.0379135	0.0417862	0.0594304	0.102095	0.0417862	0.0160029	0.0101921
TAB	0.0197252	0.0119367	0.0120344	0.0369695	0.0456527	0.0753778	0.0656961	0.0456527	0.00875703	0.00396822
T2W	0.0153982	0.00833765	0.0132603	0.0426266	0.0450828	0.0680189	0.0887216	0.0450828	0.0101594	0.00482123
T6W	0.013124	0.00615759	0.0123695	0.036225	0.0457126	0.0563766	0.0965639	0.0457126	0.0105951	0.00538477
T2W	0.0257022	0.00244981	0.00753625	0.0294926	0.0449026	0.0453691	0.121995	0.0449026	0.0137173	0.0107836
T6W	0.0186076	0.000173345	0.00591952	0.0359215	0.0432368	0.0485614	0.152791	0.0432368	0.00938893	0.00814624
T6W	0.0204668	0.003114	0.00703907	0.019223	0.0446308	0.0404633	0.0984875	0.0446308	0.0033839	0.00152068
T2W	0.0206212	0.0101098	0.00756053	0.0332612	0.0377069	0.0799552	0.0625364	0.0377069	0.00943269	0.0035004
TAB	0.0195762	0.0154838	0.00359484	0.0262281	0.0316804	0.0769985	0.0366051	0.0316804	0.0176525	0.00662969
T2W	0.0190004	0.00269791	0.00627842	0.0262571	0.0322677	0.0456625	0.0911849	0.0322677	0.00879129	0.00564673
T6W	0.0216193	0.00142571	0.00527323	0.0193059	0.0325874	0.0345853	0.0987333	0.0325874	0.0117499	0.00595765
TAB	0.0363843	0.0118914	0.0059264	0.0269113	0.0264935	0.0731337	0.0461406	0.0264935	0.00582601	0.00111157
T2W	0.00927541	0.00203615	0.00746579	0.0120999	0.041998	0.0276092	0.104676	0.041998	0.0307148	0.0212176
T2W	0.0204003	0.00610289	0.0121254	0.0337814	0.0489539	0.0558255	0.10724	0.0489539	0.0140111	0.00592674
T6W	0.0169234	0.00627853	0.0119164	0.0415666	0.0418714	0.061154	0.112038	0.0418714	0.0169755	0.00910711
TAB	0.0258803	0.0112542	0.00754209	0.0320404	0.0462985	0.0748899	0.0727258	0.0462985	0.00898155	0.00244362
TAB	0.0217052	0.00892638	0.00679385	0.0410092	0.0275883	0.0847088	0.0585079	0.0275883	0.0154846	0.0085167
T2W	0.0258616	0.0058184	0.00623177	0.0370368	0.0286054	0.0640748	0.0791649	0.0286054	0.0101271	0.00499709
TAB	0.0285626	0.0145317	0.00820407	0.0273683	0.0394505	0.0687336	0.0663538	0.0394505	0.00269763	0.000169361
TAB	0.0257676	0.0121871	0.00790798	0.0277043	0.0408541	0.0597132	0.0731414	0.0408541	0.0120287	0.00436724
T6W	0.017815	0.00417423	0.00835193	0.0251375	0.0368151	0.0412965	0.102165	0.0368151	0.00758529	0.00418088
T2W	0.0144337	0.00381377	0.0111004	0.0329975	0.0363964	0.051197	0.0821465	0.0363964	0.0156693	0.0103303
TAB	0.0332231	0.0162958	0.00173863	0.0231897	0.0274493	0.0628431	0.045279	0.0274493	0.00757344	0
T6W	0.0127431	0.00313498	0.00829235	0.040914	0.0332689	0.06347	0.102212	0.0332689	0.0116559	0.00572774
T2W	0.0170735	0.00314861	0.0129961	0.0316033	0.0456173	0.0461709	0.114037	0.0456173	0.0110798	0.00535554
T2W	0.0185998	0.00247793	0.0094974	0.0356706	0.033284	0.0511251	0.0826638	0.033284	0.0107296	0.00583303
T6W	0.017982	0.00585255	0.00790624	0.023869	0.0335907	0.04336	0.0764738	0.0335907	0.00925172	0.00436627
T2W	0.0282649	0.00709042	0.00909083	0.0261058	0.0335156	0.0554793	0.0555016	0.0335156	0.0059332	0.00154431
TAB	0.0193751	0.0126905	0.00965456	0.0270111	0.0441988	0.0620376	0.0690418	0.0441988	0.00872162	0.00274783
T2W	0.015957	0.00656238	0.0117847	0.0348386	0.0432222	0.0554626	0.0917459	0.0432222	0.008681	0.00280997
T6W	0.013118	0.00664891	0.0111186	0.0271547	0.0391772	0.0407967	0.103011	0.0391772	0.0100131	0.0040356
T2W	0.0135554	0.00446996	0.00436741	0.0177601	0.0300482	0.037754	0.0758522	0.0300482	0.0176051	0.0107718
T2W	0.0231957	0.00333077	0.00957361	0.0485177	0.0437799	0.0723725	0.114977	0.0437799	0.000219761	0
T6W	0.0231014	0.00180385	0.0103527	0.046652	0.0450556	0.0590848	0.128407	0.0450556	0.00279745	0.000364913
T6W	0.00311935	0.00195367	0.00373585	0.00936833	0.0226178	0.0198521	0.039916	0.0226178	0.015274	0.00757193
TAB	0.016464	0.00424936	0.00439323	0.0197983	0.0250721	0.0363186	0.0891814	0.0250721	0.0162802	0.0093552
TAB	0.0166348	0.00105938	0.00151312	0.017022	0.0346375	0.0424704	0.0701217	0.0346375	0.0137362	0.00743282
T6W	0.0179185	0.00118882	0.0110598	0.034264	0.0427795	0.0485452	0.116828	0.0427795	0.00436909	0.00195575
T2W	0.00378	0.00239051	0.00387818	0.0099339	0.0221422	0.0203624	0.0399426	0.0221422	0.0141829	0.00771827
T2W	0.0208858	0.00787372	0.00952902	0.0312755	0.0395907	0.0594654	0.0755248	0.0395907	0.00418798	0.00157047
T6W	0.0176573	0.00177426	0.0071558	0.0307694	0.0339244	0.0460758	0.0819997	0.0339244	0.00863845	0.00134561
T2W	0.0110564	0.00175098	0.00223169	0.0134314	0.0237645	0.0271504	0.0997196	0.0237645	0.0167636	0.0134243
TAB	0.0138187	0.00111055	0.00443635	0.0293653	0.0328994	0.0536831	0.102821	0.0328994	0.0121217	0.00559674
T6W	0.0191401	0.00427284	0.0113053	0.0258957	0.0458852	0.0416653	0.114234	0.0458852	0.00520024	0.00364783
T6W	0.0141417	0.00375519	0.0127627	0.0344338	0.0397421	0.0499656	0.113237	0.0397421	0.0310281	0.0155011
TAB	0.0253995	0.0109754	0.00565852	0.0306241	0.0355493	0.0762872	0.0674688	0.0355493	0.0253494	0.0100822
T2W	0.0177788	0.00535465	0.0138249	0.0332356	0.049216	0.0565748	0.0974774	0.049216	0.0251165	0.00932307
T6W	0.0214338	0.00685243	0.00777805	0.0358642	0.0319168	0.057138	0.0768601	0.0319168	0.00890827	0.00391523
T2W	0.0161127	0.00322548	0.00757811	0.0345869	0.033266	0.0530179	0.0993847	0.033266	0.0142981	0.00794079
TAB	0.0193215	0.000229973	0.00193178	0.0258721	0.0282933	0.0524264	0.089465	0.0282933	0.000633565	0
T2W	0.0219064	0.00708059	0.0165601	0.0332638	0.0503003	0.0533402	0.09127	0.0503003	0.0038651	0.00144397
TAB	0.00915075	0.000211221	0.00348459	0.0219148	0.0306814	0.039267	0.0964208	0.0306814	0.00784386	0.00823843
T2W	0.0176901	0.00267633	0.00790641	0.0315355	0.0400858	0.0547201	0.101378	0.0400858	0.0199312	0.0117203
T6W	0.0165629	0.00177544	0.0084877	0.029593	0.0408161	0.0497996	0.109039	0.0408161	0.0109239	0.0092672
T2W	0.0239142	0.00754744	0.00931319	0.0334615	0.033445	0.0520635	0.0851682	0.033445	0.00831029	0.00305585
T6W	0.0220925	0.00383815	0.00732128	0.026516	0.0372161	0.0423894	0.109368	0.0372161	0.020857	0.00972328
TAB	0.0463552	0.0116393	0.00293312	0.0168055	0.0293739	0.0396643	0.0625104	0.0293739	0.00376611	0
TAB	0.0244769	0.0112294	0.011191	0.0324357	0.0455861	0.0662788	0.0736122	0.0455861	0.0141342	0.00630864
T2W	0.0283292	0.00345543	0.0112089	0.0293399	0.049116	0.0486418	0.095724	0.049116	0.00448109	0
T6W	0.0134111	0.000915292	0.00291676	0.0253552	0.0249341	0.0477312	0.0920921	0.0249341	0.015004	0.00995397
T2W	0.0198522	0.00299661	0.00999906	0.0416158	0.0431687	0.0578566	0.106314	0.0431687	0.00666992	0.00178305
T2W	0.0155011	0.000282899	0.0138455	0.0416094	0.0512105	0.0679002	0.103077	0.0512105	0.00354037	0.000464748
T6W	0.0105514	0.0014147	0.00663726	0.0199424	0.0321528	0.0346279	0.0737761	0.0321528	0.013279	0.00732681
T6W	0.0174364	0.00611187	0.0107624	0.0390561	0.0407753	0.0625057	0.105387	0.0407753	0.00589418	0.00337278
TAB	0.0244695	0.00905451	0.00589197	0.0383045	0.0447213	0.0934701	0.0674293	0.0447213	0.00951517	0.00346792
T6W	0.0181232	0.00602779	0.0106786	0.0276256	0.0403633	0.0464786	0.101747	0.0403633	0.0107582	0.00614577
TAB	0.0315851	0.016564	0.00584817	0.0222839	0.0303519	0.0607663	0.0508179	0.0303519	0.00796016	0.00200678
TAB	0.0301221	0.0158101	0.00644348	0.0288262	0.0300948	0.07865	0.0479993	0.0300948	0.011038	0.00231784
T2W	0.0249159	0.00634833	0.00992636	0.0266939	0.0402775	0.0456398	0.091276	0.0402775	0.00359606	0.000202622
T6W	0.020268	0.00555764	0.0104819	0.0272298	0.0456527	0.0465026	0.10108	0.0456527	0.00588365	0.0017137
T6W	0.0199893	0.00342738	0.00696708	0.0263541	0.0371896	0.0462107	0.102041	0.0371896	0.0111242	0.00543966
T2W	0.0236198	0.00867481	0.011308	0.0434916	0.0405575	0.0746999	0.0916524	0.0405575	0.00449871	0.00127392
TAB	0.025218	0.0135908	0.0102816	0.0340726	0.0497082	0.070666	0.0800476	0.0497082	0.0108915	0.00195597
T2W	0.0234561	0.00378923	0.00344093	0.0252525	0.0450779	0.048633	0.0929011	0.0450779	0.00370881	0.00032638
TAB	0.0192848	0.00525361	0.0023641	0.0270034	0.0435495	0.0627348	0.0833726	0.0435495	0.00753766	0.000984788
TAB	0.0219605	0.012442	0.00808027	0.0329855	0.0420043	0.0755318	0.069544	0.0420043	0.00844409	0.00286396
T6W	0.0197841	0.00571106	0.00990952	0.0305229	0.0412277	0.0499619	0.110234	0.0412277	0.0070397	0.00600095
T6W	0.0203747	0.0049567	0.0116627	0.0494944	0.0423406	0.0625734	0.119836	0.0423406	0.00565507	0.00275525
TAB	0.0341829	0.0103117	0.00700144	0.0425091	0.0333506	0.0862222	0.0660155	0.0333506	0.00589022	0.000405194
T2W	0.0245867	0.00615985	0.00838309	0.0369016	0.0367524	0.0637858	0.0882343	0.0367524	0.000388286	0.000213016
T6W	0.017561	0.00555062	0.0107895	0.0385887	0.043141	0.0612559	0.111894	0.043141	0.00539429	0.00287641
TAB	0.019288	0.0113005	0.0104449	0.0379654	0.0433168	0.071653	0.0786761	0.0433168	0.00667415	0.000971692
T2W	0.0220328	0.00607523	0.0107067	0.0388489	0.0467948	0.0636633	0.105337	0.0467948	0.00294386	0.000694817
T2W	0.0231547	0.00397599	0.0123911	0.0356367	0.0418868	0.0570059	0.0906567	0.0418868	0.0025038	0.000195125
T6W	0.01622	0.00241022	0.011342	0.0397168	0.039668	0.0561824	0.108821	0.039668	0.00638514	0.0026251
TAB	0.0308991	0.0136276	0.0096758	0.037323	0.0340427	0.0899536	0.050358	0.0340427	0.0105776	0.00493622
T6W	0.0134196	0.00499828	0.0103263	0.0333867	0.0441821	0.0522821	0.108222	0.0441821	0.011741	0.00579416
T2W	0.018448	0.00495123	0.0103881	0.0388044	0.0418982	0.0593478	0.0969797	0.0418982	0.00436852	0.00118761
T6W	0.0157978	0.00369045	0.0123635	0.0439219	0.0493776	0.0619989	0.136618	0.0493776	0.00281725	0.00164431
T2W	0.0173453	0.00318729	0.00828568	0.0449374	0.0488291	0.0776552	0.111622	0.0488291	0.00759876	0.0016052
TAB	0.0219276	0.010084	0.00424417	0.0385338	0.0385437	0.0836883	0.0715557	0.0385437	0.0085556	0.00220289
T2W	0.0211325	0.00849128	0.0082717	0.0347965	0.0348878	0.0569619	0.0821978	0.0348878	0.00801025	0.00240081
T6W	0.0170113	0.00597336	0.00708772	0.030295	0.0325016	0.0477497	0.0917308	0.0325016	0.00886796	0.00497161
TAB	0.0230358	0.0151382	0.00641463	0.0360433	0.0362159	0.0779331	0.0622164	0.0362159	0.013543	0.00442819
TAB	0.0205958	0.00893394	0.0093534	0.0320089	0.0433279	0.0734099	0.0754789	0.0433279	0.00578358	0.00205431
T2W	0.0205182	0.00482793	0.00803543	0.0317914	0.0363689	0.0559594	0.0776065	0.0363689	0.00960763	0.00239581
T2W	0.0290781	0.00423509	0.00839325	0.0341994	0.0443232	0.0586619	0.100913	0.0443232	0.00205552	0.00102151
T6W	0.0232031	0.000780247	0.0100604	0.0384916	0.0395411	0.0528064	0.112267	0.0395411	0.00577083	0.00374789
T2W	0.0178095	0.00400279	0.00719796	0.0338305	0.0329787	0.0505185	0.0844262	0.0329787	0.0212986	0.0170325
TAB	0.0241798	0.00796952	0.00440062	0.0387923	0.0292327	0.0859941	0.0649237	0.0292327	0.0172803	0.0116194
TAB	0.0189804	0.00713397	0.00753486	0.0332154	0.0485338	0.0768092	0.0859272	0.0485338	0.00423301	0.00316743
T6W	0.0171832	0.00101934	0.00934075	0.029997	0.0450341	0.0541768	0.126409	0.0450341	0.000983127	0.000148377
T2W	0.0159487	0.00516114	0.0165057	0.0483467	0.0423106	0.070996	0.0771501	0.0423106	0.00898712	0.00434208
T6W	0.0160209	0.00552129	0.0126503	0.041024	0.0384733	0.0587523	0.0919496	0.0384733	0.0150063	0.00750144
TAB	0.0258065	0.0130084	0.00664861	0.042194	0.027323	0.105165	0.0471342	0.027323	0.0153473	0.00153072
TAB	0.0207195	0.0110437	0.0106417	0.0396204	0.0420991	0.0820844	0.0611433	0.0420991	0.00732245	0.0031499
T6W	0.0177929	0.00635163	0.0130339	0.034131	0.0417444	0.0457792	0.101628	0.0417444	0.00583087	0.00307619
T2W	0.0170879	0.0065923	0.0156664	0.0407354	0.0471199	0.0584054	0.0917377	0.0471199	0.00504484	0.00228769
TAB	0.0313147	0.0159441	0.00326009	0.0321218	0.0230074	0.0872557	0.044797	0.0230074	0.00507045	0.000426893
T2W	0.0254504	0.00897657	0.00563101	0.0314085	0.0327997	0.0634398	0.0734453	0.0327997	0.00482458	0.00189053
T2W	0.014891	0.0060695	0.0134562	0.0386904	0.0430312	0.0610985	0.100606	0.0430312	0.00791639	0.00373126
T6W	0.0159332	0.00271941	0.00928576	0.0349093	0.0402884	0.0529432	0.10353	0.0402884	0.0123694	0.0084574
TAB	0.0209263	0.0086399	0.0123509	0.0313538	0.0464008	0.0584772	0.0906578	0.0464008	0.0145526	0.00554125
TAB	0.0319523	0.0216371	0.00324424	0.0596686	0.0222336	0.146389	0.02945	0.0222336	0.000546566	0.00017887
T2W	0.0219148	0.00524707	0.010942	0.032212	0.0440674	0.0555098	0.100878	0.0440674	0.00597569	0.00289828
T6W	0.0164624	0.00316861	0.00522696	0.0243561	0.0443273	0.0503658	0.119879	0.0443273	0.00298823	0.00150427
TAB	0.0198696	0.00562205	0.00623786	0.0249194	0.0436764	0.0517193	0.0804242	0.0436764	0.0108415	0.00639711
T2W	0.0168769	0.00462394	0.00778082	0.0205492	0.0417303	0.0400024	0.0976593	0.0417303	0.00819662	0.00451951
T2W	0.0200438	0.00554976	0.0100627	0.0354914	0.0397181	0.0622487	0.083961	0.0397181	0.00522307	0.00287593
TAB	0.0252321	0.0140503	0.00482534	0.0291092	0.0321583	0.0753075	0.0510009	0.0321583	0.0183188	0.0100507
T6W	0.0168146	0.00468644	0.00901623	0.0386777	0.0407518	0.0602849	0.0955171	0.0407518	0.0109321	0.00938245
T6W	0.0157195	0.00320002	0.00988212	0.0389348	0.0415017	0.0604567	0.115118	0.0415017	0.00465767	0.00568362
T2W	0.0215656	0.00572878	0.0107023	0.0345556	0.0398823	0.0570859	0.0871494	0.0398823	0.00629881	0.00151782
TAB	0.0220248	0.00648727	0.00681811	0.0309063	0.0343672	0.063234	0.0647182	0.0343672	0.00815463	0.00334456
TAB	0.0228957	0.00965097	0.00724239	0.0299646	0.0343117	0.0708961	0.0647705	0.0343117	0.0136703	0.00588015
T2W	0.0211206	0.00628418	0.0112202	0.0392831	0.042	0.0664906	0.0922127	0.042	0.00544173	0.00277189
T6W	0.016204	0.00513644	0.012296	0.0309046	0.0424422	0.0456002	0.11201	0.0424422	0.00919841	0.00456941
TAB	0.0258457	0.0107879	0.0125136	0.0370299	0.0408553	0.0664938	0.0666292	0.0408553	0.00927639	0.00340479
T2W	0.0205893	0.00200193	0.0107092	0.0368391	0.044818	0.0561789	0.0933664	0.044818	0.00233827	0.000133926
T2W	0.0213063	0.00590412	0.00955382	0.0292836	0.0358964	0.0478085	0.0882723	0.0358964	0.00835879	0.0033045
T6W	0.0176116	0.00195901	0.00927911	0.0379507	0.0437349	0.0581889	0.110389	0.0437349	0.00729898	0.00236718
TAB	0.0201456	0.0102376	0.0092902	0.0260242	0.0441322	0.0619628	0.0636323	0.0441322	0.0233093	0.00912323
TAB	0.032758	0.0122429	0.0120073	0.0229153	0.0545666	0.0475584	0.0741646	0.0545666	0.00184323	0.000149934
T2W	0.0208882	0.00301854	0.0126913	0.0303813	0.0450876	0.044644	0.092449	0.0450876	0.0147839	0.0101939
T2W	0.0185659	0.00533055	0.00791898	0.0184426	0.0454084	0.0380315	0.0967372	0.0454084	0.012347	0.0063779
TAB	0.0272071	0.0137941	0.00360942	0.0346708	0.0193414	0.0991776	0.0351239	0.0193414	0.0158735	0.00559612
T6W	0.0121254	0.00283524	0.00880921	0.0280525	0.0472974	0.0425987	0.127748	0.0472974	0.0108007	0.00541573
TAB	0.0257251	0.010791	0.00798596	0.0388603	0.0369563	0.0899367	0.0721412	0.0369563	0.00757125	0.00266997
T2W	0.0221152	0.00503529	0.0114906	0.0307939	0.047138	0.0492326	0.111455	0.047138	0.00831251	0.00125178
T6W	0.0251713	0.00458061	0.0106709	0.0229409	0.0420185	0.0374849	0.0981905	0.0420185	0.00953916	0.00292594
T6W	0.0194439	0.00572262	0.0101803	0.0301296	0.0414278	0.047514	0.106836	0.0414278	0.00734221	0.00274786
T2W	0.0187672	0.00647712	0.0103686	0.0312615	0.042279	0.0509546	0.0889188	0.042279	0.00672431	0.00252395
T2W	0.0232164	0.00853168	0.0125563	0.0258526	0.0442912	0.0456067	0.0769673	0.0442912	0.00972758	0.00470098
TAB	0.020927	0.0140865	0.00995621	0.0288963	0.0408719	0.0641447	0.0601963	0.0408719	0.0130167	0.00545177
T6W	0.0147056	0.00339919	0.0112303	0.0279656	0.0401494	0.0430611	0.106756	0.0401494	0.0125042	0.00705469
T2W	0.0234091	0.00723132	0.0114246	0.025328	0.0416147	0.0399771	0.102319	0.0416147	0.0105462	0.00500904
TAB	0.0301557	0.0163103	0.00837526	0.0185433	0.0374332	0.0382097	0.0658361	0.0374332	0.00945044	0.00138856
T6W	0.0124306	0.00359939	0.0118999	0.031016	0.0385127	0.0441516	0.114009	0.0385127	0.0103592	0.00658176
TAB	0.0290034	0.0106824	0.00803692	0.0329001	0.0352036	0.0693404	0.0576838	0.0352036	0.00908888	0.0042948
T6W	0.0196733	0.00499167	0.00925033	0.0275697	0.0380214	0.0407496	0.10273	0.0380214	0.0108365	0.00596181
T2W	0.0222019	0.00462413	0.0103826	0.0319772	0.0407075	0.051171	0.0873306	0.0407075	0.00761509	0.00106821
T6W	0.0179822	0.0040401	0.0104696	0.0349433	0.0385272	0.0486067	0.0999663	0.0385272	0.016384	0.010184
T2W	0.0234166	0.00698794	0.00982305	0.0347646	0.0416335	0.0659037	0.0655184	0.0416335	0.00907636	0.00349276
T2W	0.018029	0.00475098	0.0102916	0.0259977	0.0493533	0.0449581	0.0957581	0.0493533	0.00502888	0.000929211
TAB	0.0260566	0.0113385	0.00673523	0.0281851	0.0326938	0.0671065	0.0620995	0.0326938	0.00560813	0.00150318
T2W	0.0181011	0.00615431	0.0077038	0.0297865	0.0423889	0.0555001	0.112966	0.0423889	0.00645124	0.00378316
T6W	0.0176528	0.00401188	0.0115824	0.0272867	0.0441469	0.043361	0.0981616	0.0441469	0.0105143	0.00577023
T6W	0.0203911	0.00430332	0.00851213	0.0351296	0.0380539	0.0503679	0.0889808	0.0380539	0.0106672	0.00383404
T2W	0.0259431	0.00390629	0.0038182	0.0379548	0.0348633	0.0649197	0.0722919	0.0348633	0.0096206	0.00106087
TAB	0.0391771	0.0141395	0.00301417	0.0361931	0.0262054	0.0970429	0.0402438	0.0262054	0.0172824	0.00542477
TAB	0.0254952	0.0130312	0.0088045	0.035235	0.0342453	0.0810136	0.0502272	0.0342453	0.00877049	0.00129587
T6W	0.0170024	0.00463162	0.0100779	0.0330641	0.0358267	0.0481559	0.101019	0.0358267	0.00772834	0.0023521
T2W	0.0209874	0.00462901	0.0102473	0.0322119	0.0517751	0.0641265	0.106039	0.0517751	0.00012032	0
T6W	0.0184989	0.0018646	0.00577903	0.0295412	0.049504	0.0528647	0.129768	0.049504	0.000772753	0.00024533
TAB	0.0213875	0.00956735	0.0135124	0.033131	0.0570167	0.0736406	0.0809734	0.0570167	0.000286126	0
T2W	0.0150483	0.00647409	0.0134925	0.0320052	0.0441671	0.0520939	0.0906166	0.0441671	0.00950179	0.00368856
T6W	0.0160237	0.00213589	0.0101686	0.0308009	0.0457196	0.046194	0.11295	0.0457196	0.0045585	0.00219881
T2W	0.0187358	0.00794313	0.0132738	0.0381848	0.0485739	0.0676521	0.101056	0.0485739	0.00608013	0.00240566
T6W	0.0182438	0.00266131	0.0103725	0.03884	0.0577899	0.0595393	0.138234	0.0577899	0.00179841	8.88828e-05
T6W	0.0148083	0.00546476	0.00789206	0.0388274	0.0302634	0.0615517	0.0949785	0.0302634	0.0137279	0.00725016
T2W	0.0249456	0.00775816	0.00874959	0.0392921	0.0356851	0.0681585	0.0778402	0.0356851	0.00726746	0.0036406
T2W	0.0274761	0.00694988	0.00938303	0.0273114	0.0456966	0.0427997	0.115861	0.0456966	0.00441197	0.00115073
TAB	0.0282978	0.0113658	0.00903433	0.0222784	0.0486201	0.0476472	0.0853254	0.0486201	0.00598584	0.00310663
T6W	0.0206322	0.00486152	0.00761742	0.0227026	0.0444961	0.0315173	0.145328	0.0444961	0.00306444	0.000549457
T6W	0.0185188	0.00353198	0.0156337	0.0413536	0.0447324	0.0584214	0.088677	0.0447324	0.00830965	0.00142998
TAB	0.0260087	0.0103532	0.0143857	0.0367034	0.0531032	0.0717615	0.0679841	0.0531032	0.00287873	0.000305258
T2W	0.0188517	0.00211063	0.0142503	0.0392511	0.046557	0.0624902	0.0811809	0.046557	0.00294926	0.0012874
T6W	0.0174969	0.00378393	0.0117323	0.0359212	0.0353399	0.0551619	0.0900076	0.0353399	0.00667388	0.00369871
T2W	0.0222855	0.00731848	0.0120374	0.0371511	0.0378839	0.0621875	0.0814507	0.0378839	0.00342064	0.000522532
TAB	0.0191622	0.00816369	0.00900985	0.0448668	0.0483747	0.0899906	0.0971106	0.0483747	0.00383177	0.000741049
T6W	0.0200726	0.00196342	0.0120042	0.0386816	0.0495977	0.0576523	0.139741	0.0495977	8.064e-05	0.000119843
T2W	0.024312	0.00475148	0.0112896	0.0336997	0.0468986	0.0544676	0.10761	0.0468986	0.00195717	0.000465304
T6W	0.017671	0.0035588	0.0108975	0.0514472	0.0430176	0.0704922	0.114546	0.0430176	0.0056193	0.00237668
T2W	0.0266972	0.00713371	0.00831818	0.0402081	0.0439971	0.0643591	0.0918313	0.0439971	0.000844709	0.000110202
TAB	0.0341894	0.0126364	0.00586509	0.0436438	0.0270977	0.107848	0.0418654	0.0270977	0.00873342	0.00421835
T2W	0.0262315	0.0058975	0.00807499	0.0298953	0.0438676	0.0540521	0.0861996	0.0438676	0.0054685	0.00206172
TAB	0.0210753	0.0109052	0.00963529	0.034833	0.0396322	0.0802484	0.0591129	0.0396322	0.00590657	0.00194194
T2W	0.0231221	0.00841824	0.0109027	0.0312583	0.0377473	0.0547717	0.0723242	0.0377473	0.0068401	0.00275737
T6W	0.0172163	0.00627108	0.0112908	0.0332197	0.0420646	0.0542717	0.0940439	0.0420646	0.0106025	0.00539995
TAB	0.0251049	0.00826952	0.0120736	0.0324601	0.0404116	0.0545773	0.0721611	0.0404116	0.00344553	0.00036844
T6W	0.0164351	0.00617459	0.0107385	0.0383283	0.0344031	0.059219	0.0880055	0.0344031	0.00927759	0.00533429
T2W	0.0236853	0.00604747	0.0117961	0.0306856	0.0398724	0.0512114	0.0695341	0.0398724	0.005058	0.000415824
TAB	0.0243914	0.0147379	0.00763861	0.0293537	0.0353568	0.0762425	0.0582839	0.0353568	0.00701743	0.00111979
T2W	0.0256464	0.0123359	0.000817363	0.0275416	0.0292618	0.0750716	0.0598971	0.0292618	0.00164423	0.000262463
T6W	0.0174729	0.00500714	0.00904937	0.0343867	0.0402972	0.0542671	0.10433	0.0402972	0.0172189	0.0103518
T2W	0.0217513	0.00485899	0.00963961	0.0356621	0.0446638	0.0618617	0.0864392	0.0446638	0.012138	0.00586484
T2W	0.0195277	0.00587634	0.00880242	0.0454694	0.0323921	0.0819767	0.0808083	0.0323921	0.0140801	0.00914037
TAB	0.0230383	0.00790142	0.00640961	0.0407774	0.0291381	0.0921548	0.0595816	0.0291381	0.0192075	0.0125764
T6W	0.012366	0.00153079	0.0097971	0.0439036	0.0354519	0.0615968	0.110099	0.0354519	0.0178286	0.0150955
T6W	0.0194245	0.00241787	0.0138404	0.050228	0.0426589	0.0643164	0.122508	0.0426589	0.000909051	8.96604e-05
T2W	0.0202464	0.00732089	0.0167931	0.0451515	0.0510402	0.0665804	0.108203	0.0510402	0.00323938	0.000338326
T6W	0.0124343	0.00138516	0.00766247	0.0237623	0.038907	0.0427224	0.133449	0.038907	0.0170419	0.0147646
T2W	0.0191436	0.00184337	0.00567258	0.0244912	0.0333005	0.0454327	0.0981506	0.0333005	0.0170299	0.0118324
TAB	0.0191243	0.00315136	0.00630142	0.0326999	0.0360657	0.0650972	0.0895742	0.0360657	0.0109305	0.00849613
TAB	0.0361907	0.0278208	0.00383149	0.0405888	0.0261997	0.0992269	0.0254041	0.0261997	0.00109673	0
T6W	0.0184148	0.00434148	0.0143693	0.0402628	0.0552087	0.0667367	0.127442	0.0552087	0.00497415	0.00368165
T2W	0.017572	0.00858973	0.0156417	0.0299715	0.0645424	0.060687	0.100449	0.0645424	0.00619688	0.00373922
TAB	0.0198248	0.00893929	0.00507191	0.028916	0.0455479	0.0637377	0.0790888	0.0455479	0.0132899	0.00404466
T2W	0.0152944	0.00647001	0.0117068	0.0424607	0.0414583	0.063377	0.104053	0.0414583	0.0145697	0.00891242
T6W	0.011941	0.00158039	0.00910632	0.0376738	0.0357254	0.0588605	0.106209	0.0357254	0.0241468	0.0194699
TAB	0.024605	0.0100269	0.00392974	0.0258421	0.0458017	0.0687255	0.0679675	0.0458017	0.000928708	0
T6W	0.0125557	0.00338228	0.0122835	0.0339062	0.0382781	0.0512335	0.0934104	0.0382781	0.0138422	0.01057
T2W	0.0170326	0.00564931	0.0147502	0.0382496	0.044273	0.0609148	0.0792906	0.044273	0.00989259	0.004673
TAB	0.0178508	0.00812307	0.0125216	0.0357194	0.0432247	0.0671711	0.0651799	0.0432247	0.0166178	0.00843127
T2W	0.0203318	0.00582673	0.0108973	0.0314851	0.0419211	0.0500492	0.0867791	0.0419211	0.00463294	0.0022077
TAB	0.0309348	0.00809455	0.00464682	0.0491836	0.0276691	0.0940151	0.0442517	0.0276691	0.00724121	0.000320908
TAB	0.0218296	0.00913276	0.00878829	0.0394052	0.0422951	0.0813546	0.0963451	0.0422951	0.00351314	0.00115721
T2W	0.0189908	0.00471875	0.0113403	0.0351626	0.0392894	0.0543429	0.101574	0.0392894	0.00738304	0.00632015
TAB	0.0052974	0.00195252	0.000660381	0.00723045	0.00829334	0.0197349	0.0119891	0.00829334	0.0870565	0.124147
T2W	0.0170512	0.00575882	0.00711786	0.0304483	0.0344844	0.0581845	0.081002	0.0344844	0.0136774	0.00968141
TAB	0.0229634	0.0056479	0.00655628	0.0232961	0.0476951	0.0560648	0.0687852	0.0476951	0.00954273	0.00603673
Abbreviation:
PEF	Preterm after establishing enteral feeding
PAT	Preterm at term age
TAB	Term at birth
T2W	Term at 2 weeks
T6W	Term at 6 weeks.
